# Supplementary material for: Free MoS2 Nanoflowers Grown on Graphene by Microwave-Assisted Synthesis as Highly Efficient Non-Noble-Metal Electrocatalysts for the Hydrogen Evolution Reaction
Source: PLoS One. 2016 Aug 24;11(8):e0161374. doi: 10.1371/journal.pone.0161374 (PMC4996486; doi:10.1371/journal.pone.0161374)
Supplement: S1 File — (XLS) [file pone.0161374.s001.xls]

## Sheet: Sheet1
Potential	Current	Current	Current	Current
X	Y1	Y2	Y3	Y4
	MoS2 NFs/rGO	MoS2 NFs	Pt/C	rGO
0.65	-0.01046	-0.07987	0.08215	0.00962
0.649	-0.01043	-0.08061	0.07357	0.00939
0.648	-0.0106	-0.08131	0.06672	0.00916
0.647	-0.01073	-0.08207	0.06076	0.00894
0.646	-0.01077	-0.08262	0.05504	0.00873
0.645	-0.01089	-0.08323	0.05062	0.00852
0.644	-0.01091	-0.08408	0.04447	0.00832
0.643	-0.01103	-0.08463	0.0402	0.00814
0.642	-0.0112	-0.08524	0.03571	0.00795
0.641	-0.01118	-0.08592	0.03199	0.00778
0.64	-0.01128	-0.08671	0.02726	0.0076
0.639	-0.01143	-0.08735	0.02357	0.00744
0.638	-0.01149	-0.08784	0.03863	0.00728
0.637	-0.01161	-0.08854	0.01531	0.00712
0.636	-0.01166	-0.08921	0.01407	0.00697
0.635	-0.01161	-0.08991	0.01121	0.00683
0.634	-0.01177	-0.09074	0.00854	0.00668
0.633	-0.01186	-0.09147	0.00488	0.00654
0.632	-0.01195	-0.09202	-0.0162	0.00641
0.631	-0.01206	-0.09272	-0.06698	0.00627
0.63	-0.01214	-0.09348	-0.0869	0.00614
0.629	-0.01251	-0.09431	-0.09378	0.00601
0.628	-0.01259	-0.09513	-0.09688	0.0059
0.627	-0.01276	-0.09571	-0.09956	0.00577
0.626	-0.01298	-0.09663	-0.1013	0.00566
0.625	-0.01298	-0.0972	-0.1036	0.00555
0.624	-0.01313	-0.09791	-0.1059	0.00543
0.623	-0.01323	-0.09888	-0.1071	0.00533
0.622	-0.01332	-0.09955	-0.109	0.00523
0.621	-0.01343	-0.1004	-0.1107	0.00512
0.62	-0.01356	-0.1012	-0.1118	0.00502
0.619	-0.01368	-0.102	-0.1132	0.00493
0.618	-0.01382	-0.1029	-0.1145	0.00483
0.617	-0.01397	-0.1037	-0.1153	0.00474
0.616	-0.01419	-0.1046	-0.1166	0.00464
0.615	-0.01425	-0.1053	-0.1172	0.00456
0.614	-0.01437	-0.106	-0.1177	0.00447
0.613	-0.0146	-0.107	-0.1182	0.00439
0.612	-0.01469	-0.1076	-0.1186	0.0043
0.611	-0.01482	-0.1083	-0.1192	0.00422
0.61	-0.01504	-0.1093	-0.1194	0.00414
0.609	-0.01513	-0.1101	-0.1195	0.00407
0.608	-0.01533	-0.1109	-0.1202	0.00398
0.607	-0.01551	-0.1118	-0.1202	0.00391
0.606	-0.01563	-0.1132	-0.1204	0.00385
0.605	-0.01576	-0.1142	-0.1207	0.00376
0.604	-0.01589	-0.1149	-0.1206	0.0037
0.603	-0.01611	-0.1157	-0.1205	0.00363
0.602	-0.01627	-0.01161	-0.1206	0.00356
0.601	-0.01637	-0.01166	-0.1213	0.00349
0.6	-0.01669	-0.01161	-0.1212	0.00343
0.599	-0.01677	-0.01177	-0.1211	0.00337
0.598	-0.01693	-0.01186	-0.1211	0.0033
0.597	-0.01722	-0.01195	-0.121	0.00324
0.596	-0.0173	-0.01206	-0.1213	0.00318
0.595	-0.01745	-0.01214	-0.1217	0.00311
0.594	-0.01775	-0.01251	-0.1217	0.00305
0.593	-0.01782	-0.01259	-0.1225	0.00299
0.592	-0.01806	-0.01276	-0.1227	0.00292
0.591	-0.0183	-0.01298	-0.1229	0.00287
0.59	-0.01844	-0.01298	-0.1234	0.00282
0.589	-0.01863	-0.01313	-0.1239	0.00275
0.588	-0.01884	-0.01323	-0.1238	0.0027
0.587	-0.0191	-0.01332	-0.1238	0.00265
0.586	-0.01926	-0.01343	-0.1241	0.00259
0.585	-0.01945	-0.01356	-0.1244	0.00253
0.584	-0.01968	-0.01368	-0.1246	0.00248
0.583	-0.01991	-0.01382	-0.1247	0.00242
0.582	-0.02008	-0.01397	-0.1249	0.00237
0.581	-0.02041	-0.01419	-0.1257	0.00233
0.58	-0.02047	-0.01425	-0.1265	0.00228
0.579	-0.02072	-0.01437	-0.1275	0.00222
0.578	-0.02103	-0.0146	-0.128	0.00217
0.577	-0.02103	-0.01469	-0.1293	0.00213
0.576	-0.02135	-0.01482	-0.1288	0.00207
0.575	-0.02154	-0.01504	-0.1308	0.00202
0.574	-0.02172	-0.01513	-0.1331	0.00198
0.573	-0.02196	-0.01533	-0.1346	0.00192
0.572	-0.02217	-0.01551	-0.136	0.00188
0.571	-0.02242	-0.01563	-0.1375	0.00184
0.57	-0.02252	-0.01576	-0.1392	0.00179
0.569	-0.0228	-0.01589	-0.1404	0.00175
0.568	-0.02299	-0.01611	-0.1423	0.0017
0.567	-0.02309	-0.01627	-0.1441	0.00166
0.566	-0.0233	-0.01637	-0.1474	0.00162
0.565	-0.02356	-0.01669	-0.1521	0.00157
0.564	-0.02364	-0.01677	-0.1533	0.00153
0.563	-0.02376	-0.01693	-0.1548	0.00149
0.562	-0.02403	-0.01722	-0.1554	0.00145
0.561	-0.02405	-0.0173	-0.1567	0.00141
0.56	-0.02427	-0.01745	-0.1555	0.00137
0.559	-0.02443	-0.01775	-0.1568	0.00133
0.558	-0.02446	-0.01782	-0.1584	0.00129
0.557	-0.02462	-0.01806	-0.1599	0.00125
0.556	-0.02472	-0.0183	-0.1609	0.00122
0.555	-0.02483	-0.0189	-0.1627	0.00118
0.554	-0.02492	-0.01901	-0.1642	0.00114
0.553	-0.02498	-0.01904	-0.1649	0.00111
0.552	-0.02514	-0.01914	-0.1658	0.00108
0.551	-0.02517	-0.01928	-0.1673	0.00103
0.55	-0.02512	-0.01938	-0.1687	0.0009988
0.549	-0.02529	-0.01941	-0.1698	0.0009652
0.548	-0.02533	-0.01963	-0.1711	0.0009255
0.547	-0.02529	-0.01965	-0.172	0.000892
0.546	-0.02537	-0.01981	-0.1729	0.0008584
0.545	-0.02546	-0.02003	-0.1746	0.0008279
0.544	-0.02543	-0.02013	-0.1758	0.0007882
0.543	-0.02545	-0.02029	-0.1769	0.0007608
0.542	-0.02531	-0.02053	-0.1782	0.0007302
0.541	-0.02538	-0.02066	-0.1794	0.0006906
0.54	-0.02529	-0.02088	-0.1802	0.0006692
0.539	-0.02532	-0.02099	-0.181	0.0006387
0.538	-0.02515	-0.02125	-0.1816	0.000599
0.537	-0.02518	-0.0215	-0.1825	0.0005777
0.536	-0.02527	-0.02165	-0.1822	0.0005472
0.535	-0.02507	-0.02202	-0.1822	0.0005075
0.534	-0.02504	-0.02216	-0.1821	0.0004861
0.533	-0.02506	-0.02235	-0.182	0.0004617
0.532	-0.02486	-0.02269	-0.1815	0.0004312
0.531	-0.02487	-0.02285	-0.1815	0.0004038
0.53	-0.02483	-0.02301	-0.181	0.0003763
0.529	-0.02461	-0.02331	-0.1808	0.0003427
0.528	-0.02464	-0.02346	-0.1801	0.0003122
0.527	-0.0246	-0.02366	-0.1794	0.0002848
0.526	-0.02442	-0.02392	-0.1794	0.0002664
0.525	-0.02431	-0.02413	-0.1791	0.0002329
0.524	-0.02424	-0.02432	-0.1782	0.0002146
0.523	-0.02415	-0.02446	-0.178	0.0001871
0.522	-0.02418	-0.0247	-0.1773	0.0001566
0.521	-0.02384	-0.02482	-0.1767	0.0001413
0.52	-0.02389	-0.02499	-0.1763	0.0001169
0.519	-0.02378	-0.02523	-0.1757	8.337e-05
0.518	-0.02363	-0.0253	-0.1758	6.811e-05
0.517	-0.0236	-0.02544	-0.1751	4.065e-05
0.516	-0.02347	-0.0256	-0.1751	1.319e-05
0.515	-0.02333	-0.02565	-0.1746	-8.172e-06
0.514	-0.02333	-0.02579	-0.1743	-3.868e-05
0.513	-0.02318	-0.02595	-0.174	-5.394e-05
0.512	-0.02313	-0.02594	-0.1744	-8.14e-05
0.511	-0.02306	-0.02605	-0.1738	-9.971e-05
0.51	-0.02295	-0.02614	-0.1739	-0.0001211
0.509	-0.02293	-0.02618	-0.174	-0.0001485
0.508	-0.02277	-0.02621	-0.1738	-0.0001607
0.507	-0.02276	-0.02622	-0.1735	-0.0001821
0.506	-0.02269	-0.02632	-0.1731	-0.0002096
0.505	-0.02258	-0.0263	-0.1732	-0.0002248
0.504	-0.0227	-0.0263	-0.1733	-0.0002492
0.503	-0.02256	-0.02645	-0.1728	-0.0002767
0.502	-0.02249	-0.02653	-0.1728	-0.0002858
0.501	-0.02258	-0.02645	-0.1726	-0.0003072
0.5	-0.02255	-0.0265	-0.1726	-0.0003316
0.499	-0.0225	-0.02642	-0.1731	-0.0003499
0.498	-0.02255	-0.0264	-0.1726	-0.0003743
0.497	-0.02254	-0.02645	-0.1732	-0.0003926
0.496	-0.02249	-0.02643	-0.1737	-0.000417
0.495	-0.02259	-0.02642	-0.1742	-0.0004293
0.494	-0.02256	-0.02643	-0.1751	-0.0004567
0.493	-0.02258	-0.02638	-0.1761	-0.0004811
0.492	-0.02252	-0.02637	-0.1771	-0.0004903
0.491	-0.02268	-0.02629	-0.1786	-0.0005177
0.49	-0.02277	-0.02632	-0.1797	-0.0005452
0.489	-0.02275	-0.02637	-0.1805	-0.0005544
0.488	-0.02289	-0.0263	-0.1817	-0.0005818
0.487	-0.02291	-0.02635	-0.1827	-0.0006062
0.486	-0.02298	-0.02629	-0.1847	-0.0006245
0.485	-0.02311	-0.02621	-0.1863	-0.0006459
0.484	-0.02313	-0.02627	-0.1875	-0.0006673
0.483	-0.02317	-0.02613	-0.1889	-0.0006856
0.482	-0.02328	-0.02608	-0.1901	-0.0007069
0.481	-0.02315	-0.02611	-0.1908	-0.0007283
0.48	-0.02332	-0.02603	-0.1928	-0.0007496
0.479	-0.02328	-0.02598	-0.1943	-0.0007741
0.478	-0.02356	-0.02597	-0.1962	-0.0007832
0.477	-0.02363	-0.02581	-0.1974	-0.0008107
0.476	-0.02366	-0.02574	-0.1983	-0.0008259
0.475	-0.02402	-0.02571	-0.1993	-0.0008564
0.474	-0.02409	-0.02576	-0.2001	-0.0008747
0.473	-0.02423	-0.02566	-0.2009	-0.00089
0.472	-0.02442	-0.02557	-0.2028	-0.0009144
0.471	-0.02444	-0.02565	-0.2036	-0.0009388
0.47	-0.02458	-0.02554	-0.2041	-0.000951
0.469	-0.02477	-0.02544	-0.2042	-0.0009754
0.468	-0.02217	-0.0255	-0.2046	-0.0009937
0.467	-0.02205	-0.02531	-0.2067	-0.00102
0.466	-0.0222	-0.02525	-0.2072	-0.00104
0.465	-0.02211	-0.02533	-0.2089	-0.00106
0.464	-0.0222	-0.02517	-0.2096	-0.00108
0.463	-0.02223	-0.02518	-0.2102	-0.00111
0.462	-0.02233	-0.02514	-0.2121	-0.00112
0.461	-0.0223	-0.02501	-0.2125	-0.00115
0.46	-0.02233	-0.02494	-0.2137	-0.00117
0.459	-0.02254	-0.02488	-0.2147	-0.00119
0.458	-0.02251	-0.02482	-0.2154	-0.00122
0.457	-0.02254	-0.02469	-0.216	-0.00123
0.456	-0.02275	-0.02462	-0.2162	-0.00125
0.455	-0.02281	-0.02472	-0.2166	-0.00128
0.454	-0.02278	-0.02461	-0.2166	-0.0013
0.453	-0.023	-0.02448	-0.2173	-0.00132
0.452	-0.023	-0.02453	-0.2165	-0.00133
0.451	-0.02309	-0.02437	-0.2166	-0.00136
0.45	-0.0233	-0.0243	-0.2153	-0.00138
0.449	-0.02336	-0.02432	-0.2161	-0.0014
0.448	-0.02333	-0.02419	-0.2153	-0.00143
0.447	-0.02352	-0.02413	-0.2142	-0.00145
0.446	-0.02361	-0.02408	-0.2137	-0.00148
0.445	-0.02373	-0.024	-0.2133	-0.00151
0.444	-0.02391	-0.02387	-0.2126	-0.00152
0.443	-0.02407	-0.02386	-0.2123	-0.00154
0.442	-0.02437	-0.02387	-0.212	-0.00157
0.441	-0.02431	-0.02386	-0.2108	-0.00159
0.44	-0.02458	-0.02379	-0.2099	-0.00162
0.439	-0.02471	-0.02387	-0.2096	-0.00165
0.438	-0.02489	-0.02376	-0.2094	-0.00167
0.437	-0.0251	-0.02368	-0.2084	-0.0017
0.436	-0.02522	-0.02376	-0.2071	-0.00172
0.435	-0.02541	-0.02365	-0.207	-0.00174
0.434	-0.0259	-0.02365	-0.2055	-0.00177
0.433	-0.02596	-0.02368	-0.2067	-0.00179
0.432	-0.02614	-0.02358	-0.2048	-0.00182
0.431	-0.02651	-0.02352	-0.205	-0.00185
0.43	-0.02663	-0.02357	-0.2052	-0.00187
0.429	-0.02699	-0.02342	-0.2052	-0.0019
0.428	-0.02724	-0.02338	-0.2046	-0.00192
0.427	-0.0276	-0.02334	-0.2047	-0.00195
0.426	-0.02782	-0.02346	-0.2043	-0.00198
0.425	-0.02809	-0.02341	-0.2035	-0.002
0.424	-0.02849	-0.02339	-0.2034	-0.00203
0.423	-0.02883	-0.02357	-0.2032	-0.00206
0.422	-0.02913	-0.02347	-0.2035	-0.00209
0.421	-0.0295	-0.02346	-0.2024	-0.00211
0.42	-0.02989	-0.02355	-0.2021	-0.00214
0.419	-0.03023	-0.02347	-0.2019	-0.00217
0.418	-0.03063	-0.02346	-0.2015	-0.0022
0.417	-0.0309	-0.02357	-0.2019	-0.00222
0.416	-0.03133	-0.02355	-0.2019	-0.00226
0.415	-0.03175	-0.02355	-0.2012	-0.00228
0.414	-0.03212	-0.02365	-0.2019	-0.00231
0.413	-0.03258	-0.0236	-0.2024	-0.00234
0.412	-0.03285	-0.02363	-0.2027	-0.00237
0.411	-0.03331	-0.02366	-0.2118	-0.0024
0.41	-0.03365	-0.02374	-0.2125	-0.00243
0.409	-0.03392	-0.02378	-0.2135	-0.00246
0.408	-0.03435	-0.02387	-0.2146	-0.00249
0.407	-0.03462	-0.024	-0.2121	-0.00253
0.406	-0.0349	-0.02397	-0.2087	-0.00255
0.405	-0.03532	-0.02402	-0.21	-0.00258
0.404	-0.03548	-0.02416	-0.2105	-0.00261
0.403	-0.03584	-0.02416	-0.2117	-0.00265
0.402	-0.03621	-0.02419	-0.2126	-0.00268
0.401	-0.03645	-0.02437	-0.214	-0.00271
0.4	-0.03679	-0.0244	-0.215	-0.00274
0.399	-0.03703	-0.02466	-0.2163	-0.00277
0.398	-0.03719	-0.02462	-0.2171	-0.0028
0.397	-0.03749	-0.02474	-0.2192	-0.00284
0.396	-0.03777	-0.0248	-0.2202	-0.00287
0.395	-0.03801	-0.02493	-0.2217	-0.0029
0.394	-0.03831	-0.02506	-0.2232	-0.00293
0.393	-0.03844	-0.02512	-0.2242	-0.00297
0.392	-0.0388	-0.02522	-0.2251	-0.00299
0.391	-0.03889	-0.02541	-0.2263	-0.00303
0.39	-0.03914	-0.02552	-0.2268	-0.00307
0.389	-0.03941	-0.02563	-0.2279	-0.0031
0.388	-0.03957	-0.02581	-0.2284	-0.00313
0.387	-0.03978	-0.02587	-0.2292	-0.00317
0.386	-0.03999	-0.02598	-0.2302	-0.0032
0.385	-0.03999	-0.02621	-0.2314	-0.00323
0.384	-0.04024	-0.02626	-0.2318	-0.00328
0.383	-0.04048	-0.02638	-0.2324	-0.00331
0.382	-0.04054	-0.02659	-0.2332	-0.00334
0.381	-0.04066	-0.02664	-0.2348	-0.00339
0.38	-0.04079	-0.0268	-0.2343	-0.00341
0.379	-0.04091	-0.02693	-0.2356	-0.00345
0.378	-0.041	-0.02714	-0.2362	-0.00349
0.377	-0.04112	-0.02723	-0.2369	-0.00353
0.376	-0.04127	-0.02731	-0.2378	-0.00356
0.375	-0.04137	-0.02762	-0.2385	-0.0036
0.374	-0.0414	-0.0276	-0.2391	-0.00364
0.373	-0.04164	-0.02771	-0.2404	-0.00367
0.372	-0.04164	-0.02805	-0.2407	-0.00371
0.371	-0.04161	-0.02805	-0.2414	-0.00375
0.37	-0.04179	-0.02838	-0.2413	-0.00379
0.369	-0.04179	-0.02853	-0.2428	-0.00382
0.368	-0.04188	-0.02858	-0.2427	-0.00387
0.367	-0.04204	-0.02875	-0.2416	-0.00391
0.366	-0.04204	-0.02893	-0.2422	-0.00394
0.365	-0.0421	-0.02904	-0.2421	-0.00399
0.364	-0.04216	-0.02925	-0.241	-0.00403
0.363	-0.04216	-0.02934	-0.2408	-0.00407
0.362	-0.04225	-0.02957	-0.2397	-0.00411
0.361	-0.04228	-0.02973	-0.2396	-0.00415
0.36	-0.04243	-0.02992	-0.2387	-0.00419
0.359	-0.04237	-0.03019	-0.2376	-0.00423
0.358	-0.04237	-0.03027	-0.2368	-0.00427
0.357	-0.04249	-0.03051	-0.2367	-0.00432
0.356	-0.04246	-0.03082	-0.2359	-0.00435
0.355	-0.0424	-0.03083	-0.2353	-0.0044
0.354	-0.04249	-0.03104	-0.2343	-0.00444
0.353	-0.04246	-0.03138	-0.2341	-0.00448
0.352	-0.04237	-0.03147	-0.2322	-0.00453
0.351	-0.04243	-0.03178	-0.2314	-0.00457
0.35	-0.04237	-0.03205	-0.232	-0.00462
0.349	-0.04237	-0.03226	-0.2315	-0.00467
0.348	-0.04228	-0.03256	-0.2307	-0.00471
0.347	-0.04231	-0.03275	-0.231	-0.00475
0.346	-0.04213	-0.03309	-0.2302	-0.0048
0.345	-0.04213	-0.03342	-0.2291	-0.00484
0.344	-0.04219	-0.03366	-0.229	-0.00489
0.343	-0.04204	-0.03402	-0.2293	-0.00494
0.342	-0.04192	-0.03418	-0.2283	-0.00498
0.341	-0.04192	-0.03446	-0.2292	-0.00502
0.34	-0.04173	-0.03493	-0.2275	-0.00507
0.339	-0.04176	-0.0351	-0.2276	-0.00512
0.338	-0.04164	-0.03538	-0.2269	-0.00517
0.337	-0.04143	-0.03581	-0.2275	-0.00521
0.336	-0.04143	-0.0361	-0.226	-0.00527
0.335	-0.04127	-0.03642	-0.2261	-0.00531
0.334	-0.04112	-0.03678	-0.2255	-0.00536
0.333	-0.041	-0.02966	-0.2261	-0.00541
0.332	-0.04082	-0.03002	-0.2267	-0.00545
0.331	-0.04076	-0.03002	-0.2265	-0.0055
0.33	-0.0406	-0.0303	-0.2253	-0.00556
0.329	-0.04045	-0.03054	-0.2251	-0.00561
0.328	-0.04042	-0.03069	-0.2259	-0.00566
0.327	-0.04042	-0.03114	-0.2262	-0.00572
0.326	-0.04021	-0.03128	-0.2269	-0.00576
0.325	-0.04015	-0.03152	-0.2274	-0.00581
0.324	-0.04005	-0.03192	-0.228	-0.00586
0.323	-0.03981	-0.03221	-0.2278	-0.00592
0.322	-0.03975	-0.03254	-0.229	-0.00597
0.321	-0.0396	-0.0329	-0.2311	-0.00602
0.32	-0.03926	-0.03314	-0.2319	-0.00608
0.319	-0.03914	-0.03357	-0.2339	-0.00613
0.318	-0.03896	-0.03392	-0.2341	-0.00618
0.317	-0.03886	-0.03421	-0.235	-0.00624
0.316	-0.03871	-0.03454	-0.2363	-0.00629
0.315	-0.03853	-0.0349	-0.2385	-0.00634
0.314	-0.03841	-0.03538	-0.2394	-0.0064
0.313	-0.03828	-0.03587	-0.241	-0.00646
0.312	-0.03825	-0.03616	-0.2422	-0.00651
0.311	-0.03813	-0.0368	-0.2436	-0.00658
0.31	-0.03804	-0.03723	-0.2455	-0.00663
0.309	-0.03798	-0.03768	-0.2464	-0.00668
0.308	-0.03789	-0.0383	-0.2483	-0.00676
0.307	-0.0377	-0.0387	-0.2491	-0.00682
0.306	-0.03761	-0.03928	-0.2496	-0.00687
0.305	-0.03752	-0.03982	-0.2504	-0.00693
0.304	-0.03749	-0.0403	-0.2532	-0.007
0.303	-0.03737	-0.04104	-0.253	-0.00705
0.302	-0.03728	-0.04168	-0.253	-0.00711
0.301	-0.03728	-0.04246	-0.2527	-0.00718
0.3	-0.03719	-0.04309	-0.2542	-0.00724
0.299	-0.03712	-0.04378	-0.2557	-0.0073
0.298	-0.03716	-0.04461	-0.2562	-0.00736
0.297	-0.03706	-0.04544	-0.2567	-0.00743
0.296	-0.03709	-0.04606	-0.2581	-0.00748
0.295	-0.03703	-0.04694	-0.2589	-0.00755
0.294	-0.03697	-0.04782	-0.2598	-0.0076
0.293	-0.03716	-0.04851	-0.2611	-0.00767
0.292	-0.037	-0.04954	-0.2616	-0.00774
0.291	-0.03709	-0.05046	-0.2612	-0.0078
0.29	-0.03712	-0.05134	-0.2616	-0.00787
0.289	-0.03712	-0.05237	-0.2617	-0.00793
0.288	-0.03716	-0.05325	-0.2616	-0.00801
0.287	-0.03722	-0.05432	-0.2607	-0.00807
0.286	-0.03719	-0.05534	-0.2601	-0.00814
0.285	-0.03716	-0.05627	-0.2595	-0.00821
0.284	-0.03728	-0.05739	-0.2589	-0.00827
0.283	-0.03737	-0.05832	-0.2585	-0.00834
0.282	-0.03737	-0.05946	-0.2573	-0.00842
0.281	-0.0374	-0.06058	-0.2558	-0.00848
0.28	-0.03749	-0.0617	-0.2555	-0.00856
0.279	-0.03749	-0.06296	-0.2549	-0.00864
0.278	-0.03755	-0.06374	-0.2545	-0.00869
0.277	-0.03773	-0.0651	-0.2527	-0.00877
0.276	-0.03764	-0.06648	-0.2524	-0.00884
0.275	-0.03773	-0.06779	-0.2515	-0.00891
0.274	-0.03789	-0.06891	-0.2506	-0.00898
0.273	-0.03777	-0.07	-0.2493	-0.00906
0.272	-0.03789	-0.07038	-0.2487	-0.00914
0.271	-0.03795	-0.07131	-0.2481	-0.00921
0.27	-0.03798	-0.07224	-0.2481	-0.00928
0.269	-0.03816	-0.07298	-0.2478	-0.00937
0.268	-0.03819	-0.07386	-0.2475	-0.00944
0.267	-0.03819	-0.07443	-0.2475	-0.00951
0.266	-0.03828	-0.07512	-0.2481	-0.0096
0.265	-0.03831	-0.07555	-0.2481	-0.00967
0.264	-0.03844	-0.07605	-0.2475	-0.00975
0.263	-0.03844	-0.07659	-0.2466	-0.00983
0.262	-0.0385	-0.07693	-0.2469	-0.00991
0.261	-0.03859	-0.07717	-0.2459	-0.00999
0.26	-0.03862	-0.07752	-0.2447	-0.01007
0.259	-0.03865	-0.07771	-0.2444	-0.01015
0.258	-0.03883	-0.07776	-0.2466	-0.01024
0.257	-0.03886	-0.078	-0.2524	-0.01031
0.256	-0.03886	-0.07795	-0.2524	-0.0104
0.255	-0.03902	-0.078	-0.2521	-0.01049
0.254	-0.03902	-0.07795	-0.2539	-0.01056
0.253	-0.03911	-0.07776	-0.2536	-0.01065
0.252	-0.03911	-0.07786	-0.2438	-0.01072
0.251	-0.03926	-0.07752	-0.2459	-0.01081
0.25	-0.03923	-0.07726	-0.2487	-0.0109
0.249	-0.03929	-0.07702	-0.2502	-0.01097
0.248	-0.03947	-0.07664	-0.2509	-0.01106
0.247	-0.0396	-0.07648	-0.2512	-0.01116
0.246	-0.0396	-0.07586	-0.2527	-0.01124
0.245	-0.03978	-0.07581	-0.2539	-0.01132
0.244	-0.03966	-0.0755	-0.2561	-0.0114
0.243	-0.03978	-0.07502	-0.2589	-0.01147
0.242	-0.03996	-0.07458	-0.2576	-0.01156
0.241	-0.03993	-0.07419	-0.2601	-0.01166
0.24	-0.03993	-0.07376	-0.2625	-0.01175
0.239	-0.04011	-0.07317	-0.2635	-0.01183
0.238	-0.04021	-0.07293	-0.2653	-0.01192
0.237	-0.0403	-0.07253	-0.2668	-0.01202
0.236	-0.04033	-0.07224	-0.2687	-0.01211
0.235	-0.04045	-0.07179	-0.2705	-0.0122
0.234	-0.04042	-0.0715	-0.2718	-0.01227
0.233	-0.04057	-0.07122	-0.2724	-0.01236
0.232	-0.04066	-0.07088	-0.2742	-0.01246
0.231	-0.04063	-0.07072	-0.2739	-0.01255
0.23	-0.04079	-0.07048	-0.2755	-0.01263
0.229	-0.04091	-0.07038	-0.2761	-0.01272
0.228	-0.04091	-0.07043	-0.2776	-0.01281
0.227	-0.04097	-0.07029	-0.2791	-0.0129
0.226	-0.04112	-0.07038	-0.2801	-0.01299
0.225	-0.04109	-0.07058	-0.2828	-0.01307
0.224	-0.04124	-0.07067	-0.2819	-0.01317
0.223	-0.0413	-0.07088	-0.2834	-0.01325
0.222	-0.0414	-0.07117	-0.2856	-0.01334
0.221	-0.04137	-0.07136	-0.2868	-0.01343
0.22	-0.04155	-0.07174	-0.2874	-0.01352
0.219	-0.04167	-0.07219	-0.289	-0.01364
0.218	-0.04173	-0.07283	-0.2908	-0.01373
0.217	-0.0417	-0.07326	-0.2924	-0.01381
0.216	-0.04188	-0.07386	-0.2927	-0.0139
0.215	-0.04201	-0.07469	-0.2933	-0.014
0.214	-0.0421	-0.07517	-0.2942	-0.01408
0.213	-0.04207	-0.0759	-0.293	-0.01417
0.212	-0.04222	-0.07678	-0.2893	-0.01427
0.211	-0.04222	-0.07741	-0.2924	-0.01436
0.21	-0.04231	-0.07834	-0.2945	-0.01446
0.209	-0.04243	-0.07926	-0.2945	-0.01455
0.208	-0.04253	-0.08005	-0.2951	-0.01464
0.207	-0.04259	-0.08098	-0.2954	-0.01473
0.206	-0.04265	-0.08195	-0.2936	-0.01482
0.205	-0.04268	-0.08288	-0.2945	-0.01491
0.204	-0.04283	-0.08381	-0.2942	-0.01501
0.203	-0.04289	-0.08483	-0.2948	-0.01512
0.202	-0.04286	-0.0859	-0.2942	-0.01521
0.201	-0.04301	-0.08683	-0.2948	-0.01528
0.2	-0.04317	-0.08781	-0.2939	-0.01536
0.199	-0.04323	-0.08899	-0.2939	-0.01546
0.198	-0.04326	-0.08997	-0.2942	-0.01556
0.197	-0.04338	-0.09099	-0.2939	-0.01565
0.196	-0.04353	-0.09216	-0.2936	-0.01573
0.195	-0.04329	-0.09338	-0.2939	-0.01581
0.194	-0.04365	-0.0944	-0.2936	-0.01591
0.193	-0.04365	-0.09552	-0.2942	-0.01601
0.192	-0.04375	-0.09661	-0.2945	-0.0161
0.191	-0.04384	-0.09768	-0.2957	-0.0162
0.19	-0.04387	-0.0988	-0.2957	-0.01628
0.189	-0.0439	-0.09987	-0.296	-0.01638
0.188	-0.04402	-0.10094	-0.2957	-0.01646
0.187	-0.04414	-0.10211	-0.296	-0.01655
0.186	-0.04417	-0.10344	-0.2973	-0.01665
0.185	-0.04426	-0.10442	-0.2976	-0.01673
0.184	-0.04439	-0.10539	-0.2985	-0.01684
0.183	-0.04439	-0.10661	-0.2982	-0.01692
0.182	-0.04445	-0.10754	-0.2994	-0.01701
0.181	-0.04463	-0.10856	-0.3013	-0.01711
0.18	-0.04457	-0.10973	-0.3013	-0.01719
0.179	-0.04466	-0.11056	-0.2991	-0.01726
0.178	-0.04491	-0.11154	-0.2991	-0.01737
0.177	-0.04487	-0.11256	-0.2994	-0.01746
0.176	-0.04491	-0.1133	-0.3003	-0.01756
0.175	-0.04494	-0.11413	-0.3007	-0.01764
0.174	-0.04497	-0.11496	-0.3022	-0.01772
0.173	-0.04487	-0.1157	-0.3022	-0.01782
0.172	-0.04494	-0.11642	-0.3031	-0.01791
0.171	-0.045	-0.11696	-0.304	-0.01803
0.17	-0.04509	-0.1176	-0.305	-0.01812
0.169	-0.04515	-0.11818	-0.3053	-0.01818
0.168	-0.04524	-0.11886	-0.3071	-0.01827
0.167	-0.04552	-0.11946	-0.3077	-0.01836
0.166	-0.04567	-0.11998	-0.3086	-0.01847
0.165	-0.04585	-0.12043	-0.3086	-0.01857
0.164	-0.04591	-0.12101	-0.3105	-0.01864
0.163	-0.04594	-0.12141	-0.312	-0.01874
0.162	-0.046	-0.12174	-0.3117	-0.01884
0.161	-0.04616	-0.12229	-0.3142	-0.01892
0.16	-0.04622	-0.12253	-0.3151	-0.01901
0.159	-0.04628	-0.12282	-0.3163	-0.0191
0.158	-0.04631	-0.12315	-0.3176	-0.01919
0.157	-0.04646	-0.12336	-0.3173	-0.01929
0.156	-0.04649	-0.1236	-0.3191	-0.01936
0.155	-0.04658	-0.1237	-0.3216	-0.01945
0.154	-0.04674	-0.12403	-0.32	-0.01955
0.153	-0.04674	-0.12419	-0.3191	-0.01963
0.152	-0.04686	-0.12419	-0.3203	-0.01972
0.151	-0.04695	-0.12434	-0.3209	-0.01982
0.15	-0.04695	-0.12429	-0.3225	-0.01991
0.149	-0.0471	-0.12424	-0.3231	-0.02
0.148	-0.04716	-0.12438	-0.3228	-0.02008
0.147	-0.04719	-0.12429	-0.3222	-0.02015
0.146	-0.04741	-0.12429	-0.3216	-0.02025
0.145	-0.04738	-0.12438	-0.3222	-0.02033
0.144	-0.04747	-0.12434	-0.3231	-0.02042
0.143	-0.04756	-0.12414	-0.3231	-0.02051
0.142	-0.04756	-0.12414	-0.3231	-0.02061
0.141	-0.04762	-0.12394	-0.3222	-0.0207
0.14	-0.04774	-0.12384	-0.3212	-0.02079
0.139	-0.0478	-0.12365	-0.3209	-0.02088
0.138	-0.04787	-0.1236	-0.3222	-0.02095
0.137	-0.04799	-0.12326	-0.3219	-0.02105
0.136	-0.04814	-0.12306	-0.3231	-0.02113
0.135	-0.0482	-0.12296	-0.3228	-0.02124
0.134	-0.0482	-0.12267	-0.324	-0.02132
0.133	-0.04841	-0.12253	-0.3234	-0.02139
0.132	-0.04838	-0.12253	-0.324	-0.02147
0.131	-0.04851	-0.12224	-0.3237	-0.02156
0.13	-0.04869	-0.12198	-0.3231	-0.02165
0.129	-0.04872	-0.12184	-0.3243	-0.02174
0.128	-0.04884	-0.1216	-0.3243	-0.02182
0.127	-0.04902	-0.12146	-0.324	-0.0219
0.126	-0.04899	-0.12115	-0.3237	-0.022
0.125	-0.04909	-0.12096	-0.3234	-0.02206
0.124	-0.04912	-0.12067	-0.3225	-0.02216
0.123	-0.04924	-0.12048	-0.3206	-0.02226
0.122	-0.04939	-0.12034	-0.32	-0.02236
0.121	-0.04942	-0.11984	-0.3212	-0.02246
0.12	-0.04948	-0.1196	-0.3206	-0.02252
0.119	-0.04957	-0.11946	-0.3185	-0.02262
0.118	-0.04964	-0.11946	-0.3148	-0.02268
0.117	-0.04979	-0.1193	-0.316	-0.02279
0.116	-0.04979	-0.11925	-0.3166	-0.02285
0.115	-0.04991	-0.1191	-0.3151	-0.02296
0.114	-0.05003	-0.11901	-0.3145	-0.02308
0.113	-0.05009	-0.11896	-0.3145	-0.02312
0.112	-0.05021	-0.11886	-0.3129	-0.02322
0.111	-0.05021	-0.11882	-0.312	-0.0233
0.11	-0.05049	-0.11886	-0.312	-0.0234
0.109	-0.05049	-0.11886	-0.3102	-0.02348
0.108	-0.05049	-0.11882	-0.3096	-0.02357
0.107	-0.05067	-0.11882	-0.3105	-0.02362
0.106	-0.0507	-0.11896	-0.3102	-0.0237
0.105	-0.05076	-0.11901	-0.3077	-0.02377
0.104	-0.05095	-0.11906	-0.3077	-0.02388
0.103	-0.05104	-0.11925	-0.3096	-0.02395
0.102	-0.0511	-0.11934	-0.3108	-0.02404
0.101	-0.05128	-0.1193	-0.3102	-0.02411
0.1	-0.05131	-0.11965	-0.3105	-0.02418
0.099	-0.05144	-0.11965	-0.3108	-0.02429
0.098	-0.05159	-0.11984	-0.3074	-0.02437
0.097	-0.05165	-0.12003	-0.3083	-0.02444
0.096	-0.05171	-0.12018	-0.3068	-0.02452
0.095	-0.05192	-0.12043	-0.3053	-0.02458
0.094	-0.05177	-0.12062	-0.3059	-0.02466
0.093	-0.05192	-0.12077	-0.305	-0.02474
0.092	-0.05198	-0.12115	-0.305	-0.02484
0.091	-0.05208	-0.12125	-0.305	-0.02493
0.09	-0.05214	-0.12146	-0.3046	-0.02501
0.089	-0.05223	-0.12174	-0.305	-0.02503
0.088	-0.05238	-0.12198	-0.3053	-0.02514
0.087	-0.05247	-0.12238	-0.3062	-0.02521
0.086	-0.05256	-0.12258	-0.3071	-0.02531
0.085	-0.05269	-0.12282	-0.3074	-0.02538
0.084	-0.05278	-0.12322	-0.3071	-0.02543
0.083	-0.05278	-0.12336	-0.308	-0.02544
0.082	-0.05296	-0.12355	-0.3083	-0.02556
0.081	-0.05302	-0.12408	-0.3108	-0.02567
0.08	-0.05321	-0.12443	-0.3123	-0.02574
0.079	-0.05339	-0.12477	-0.3136	-0.02583
0.078	-0.0533	-0.12512	-0.3157	-0.02592
0.077	-0.05345	-0.12541	-0.3173	-0.02597
0.076	-0.05366	-0.12584	-0.3182	-0.02601
0.075	-0.05375	-0.12619	-0.3194	-0.02609
0.074	-0.05382	-0.12667	-0.3163	-0.02619
0.073	-0.05391	-0.12696	-0.3191	-0.02632
0.072	-0.05409	-0.12736	-0.3212	-0.02635
0.071	-0.05424	-0.12784	-0.3228	-0.02642
0.07	-0.05433	-0.12829	-0.3252	-0.02648
0.069	-0.05452	-0.12862	-0.3268	-0.02658
0.068	-0.05476	-0.12917	-0.3268	-0.02659
0.067	-0.05482	-0.1295	-0.328	-0.02675
0.066	-0.05501	-0.12995	-0.3271	-0.02677
0.065	-0.0551	-0.13062	-0.3292	-0.02681
0.064	-0.05534	-0.13093	-0.3295	-0.0269
0.063	-0.05546	-0.13136	-0.3302	-0.02697
0.062	-0.05574	-0.13186	-0.3302	-0.02704
0.061	-0.05589	-0.13243	-0.3308	-0.02713
0.06	-0.05613	-0.13288	-0.3323	-0.02719
0.059	-0.05635	-0.13331	-0.3329	-0.02727
0.058	-0.05656	-0.1339	-0.3348	-0.02735
0.057	-0.05681	-0.13434	-0.3342	-0.0274
0.056	-0.05723	-0.13488	-0.3351	-0.02749
0.055	-0.05745	-0.13541	-0.336	-0.02757
0.054	-0.05775	-0.1359	-0.3369	-0.0276
0.053	-0.05812	-0.13619	-0.3372	-0.02769
0.052	-0.05845	-0.13688	-0.3385	-0.02775
0.051	-0.05876	-0.13731	-0.3394	-0.02782
0.05	-0.05925	-0.13776	-0.3388	-0.02787
0.049	-0.05949	-0.13834	-0.3394	-0.0279
0.048	-0.05995	-0.13883	-0.3385	-0.02803
0.047	-0.06031	-0.13922	-0.3391	-0.0281
0.046	-0.06077	-0.13981	-0.3385	-0.02815
0.045	-0.06123	-0.14019	-0.3378	-0.02821
0.044	-0.0616	-0.14078	-0.3357	-0.02829
0.043	-0.06224	-0.14117	-0.3357	-0.02837
0.042	-0.06269	-0.14166	-0.3348	-0.02845
0.041	-0.06297	-0.142	-0.3338	-0.02853
0.04	-0.06352	-0.14254	-0.3332	-0.02856
0.039	-0.06392	-0.14307	-0.3338	-0.02865
0.038	-0.06422	-0.14347	-0.3326	-0.02872
0.037	-0.06486	-0.1439	-0.3317	-0.02874
0.036	-0.06514	-0.14464	-0.3317	-0.02879
0.035	-0.06547	-0.14488	-0.3295	-0.02879
0.034	-0.06596	-0.14533	-0.328	-0.02887
0.033	-0.06633	-0.14586	-0.3274	-0.02898
0.032	-0.06675	-0.14621	-0.3271	-0.02907
0.031	-0.06715	-0.14669	-0.3268	-0.0291
0.03	-0.06749	-0.14714	-0.3262	-0.02917
0.029	-0.06782	-0.14757	-0.3255	-0.02921
0.028	-0.06816	-0.14811	-0.3246	-0.02929
0.027	-0.06843	-0.1485	-0.324	-0.02936
0.026	-0.06871	-0.14904	-0.3243	-0.0294
0.025	-0.06892	-0.14942	-0.324	-0.02951
0.024	-0.06925	-0.14992	-0.324	-0.0296
0.023	-0.06941	-0.15035	-0.324	-0.0296
0.022	-0.06956	-0.15074	-0.3234	-0.02967
0.021	-0.06977	-0.15123	-0.3234	-0.02968
0.02	-0.06977	-0.15162	-0.3228	-0.02978
0.019	-0.07026	-0.15221	-0.3243	-0.02984
0.018	-0.07063	-0.15264	-0.3225	-0.02989
0.017	-0.07066	-0.15314	-0.3234	-0.02983
0.016	-0.07075	-0.15352	-0.3231	-0.02989
0.015	-0.0709	-0.15387	-0.3222	-0.02998
0.014	-0.07099	-0.15435	-0.3231	-0.03005
0.013	-0.07115	-0.1547	-0.3234	-0.03011
0.012	-0.07075	-0.15523	-0.3231	-0.03017
0.011	-0.0709	-0.15558	-0.3243	-0.03023
0.01	-0.07099	-0.15606	-0.3249	-0.03029
0.009	-0.0709	-0.1564	-0.3265	-0.03032
0.008	-0.07096	-0.1567	-0.328	-0.03041
0.007	-0.07087	-0.15723	-0.3283	-0.03047
0.006	-0.07096	-0.15754	-0.3308	-0.03053
0.005	-0.07081	-0.15787	-0.3332	-0.03056
0.004	-0.07057	-0.15826	-0.3366	-0.03066
0.003	-0.07048	-0.15851	-0.3382	-0.03078
0.002	-0.07035	-0.1588	-0.3403	-0.03078
0.001	-0.07026	-0.15909	-0.3434	-0.03084
-5.55112e-17	-0.07008	-0.15934	-0.3468	-0.03087
-0.001	-0.0699	-0.15968	-0.3474	-0.03096
-0.002	-0.06974	-0.15997	-0.352	-0.03102
-0.003	-0.06956	-0.16016	-0.3547	-0.03108
-0.004	-0.06935	-0.16048	-0.3581	-0.03114
-0.005	-0.06916	-0.16064	-0.3606	-0.03121
-0.006	-0.06889	-0.1608	-0.3634	-0.03124
-0.007	-0.06861	-0.16112	-0.3673	-0.03133
-0.008	-0.06852	-0.16128	-0.3713	-0.03136
-0.009	-0.06828	-0.1616	-0.3735	-0.03145
-0.01	-0.068	-0.16176	-0.3775	-0.03154
-0.011	-0.06797	-0.16192	-0.3812	-0.03157
-0.012	-0.06776	-0.16224	-0.387	-0.03163
-0.013	-0.06752	-0.16224	-0.3919	-0.03172
-0.014	-0.06761	-0.1624	-0.3969	-0.03178
-0.015	-0.06745	-0.16256	-0.4009	-0.03191
-0.016	-0.06733	-0.16272	-0.4058	-0.03194
-0.017	-0.06736	-0.16288	-0.4098	-0.03194
-0.018	-0.06724	-0.16304	-0.4181	-0.032
-0.019	-0.0673	-0.16304	-0.4261	-0.03209
-0.02	-0.06727	-0.1632	-0.431	-0.03218
-0.021	-0.06727	-0.16336	-0.4393	-0.03221
-0.022	-0.06736	-0.16336	-0.4442	-0.03224
-0.023	-0.06745	-0.16336	-0.4534	-0.03233
-0.024	-0.06761	-0.16368	-0.4629	-0.0324
-0.025	-0.06773	-0.16368	-0.4706	-0.03243
-0.026	-0.06782	-0.16368	-0.4805	-0.03255
-0.027	-0.06816	-0.16384	-0.4912	-0.03261
-0.028	-0.06828	-0.164	-0.5007	-0.03267
-0.029	-0.06858	-0.164	-0.5109	-0.03276
-0.03	-0.06886	-0.164	-0.5216	-0.03282
-0.031	-0.06904	-0.16416	-0.5345	-0.03288
-0.032	-0.06935	-0.16416	-0.5453	-0.03291
-0.033	-0.06977	-0.16464	-0.5588	-0.03301
-0.034	-0.06993	-0.16464	-0.5736	-0.03304
-0.035	-0.07041	-0.16464	-0.5893	-0.03301
-0.036	-0.07069	-0.16448	-0.6068	-0.03316
-0.037	-0.07109	-0.16416	-0.6261	-0.03325
-0.038	-0.07151	-0.16416	-0.6452	-0.03331
-0.039	-0.07194	-0.16416	-0.6646	-0.03337
-0.04	-0.0724	-0.164	-0.6845	-0.03346
-0.041	-0.07276	-0.164	-0.7085	-0.03346
-0.042	-0.07328	-0.164	-0.7334	-0.03355
-0.043	-0.07374	-0.164	-0.7595	-0.03362
-0.044	-0.07426	-0.16384	-0.789	-0.03371
-0.045	-0.07472	-0.16384	-0.8207	-0.03377
-0.046	-0.07536	-0.16368	-0.8527	-0.03383
-0.047	-0.07582	-0.16336	-0.8874	-0.03389
-0.048	-0.07646	-0.16336	-0.9255	-0.03395
-0.049	-0.07713	-0.16304	-0.9652	-0.03395
-0.05	-0.07774	-0.16288	-1.01	-0.03404
-0.051	-0.07835	-0.16288	-1.054	-0.03413
-0.052	-0.07896	-0.16256	-1.113	-0.03413
-0.053	-0.07966	-0.16224	-1.181	-0.03426
-0.054	-0.08036	-0.16224	-1.251	-0.03438
-0.055	-0.08109	-0.16192	-1.329	-0.03447
-0.056	-0.08189	-0.16176	-1.415	-0.0345
-0.057	-0.08259	-0.16176	-1.515	-0.03453
-0.058	-0.0835	-0.16128	-1.633	-0.03459
-0.059	-0.08451	-0.16128	-1.765	-0.03465
-0.06	-0.08506	-0.16112	-1.918	-0.03474
-0.061	-0.08601	-0.16112	-2.061	-0.03474
-0.062	-0.08686	-0.16096	-2.24	-0.03484
-0.063	-0.08784	-0.1608	-2.426	-0.03496
-0.064	-0.08875	-0.16064	-2.613	-0.03499
-0.065	-0.08982	-0.16048	-2.816	-0.03505
-0.066	-0.09074	-0.16048	-3.046	-0.03514
-0.067	-0.0918	-0.16048	-3.259	-0.0352
-0.068	-0.09287	-0.16048	-3.461	-0.03526
-0.069	-0.09397	-0.16032	-3.692	-0.03526
-0.07	-0.09513	-0.16048	-3.904	-0.03539
-0.071	-0.09632	-0.16032	-4.135	-0.03548
-0.072	-0.09751	-0.16032	-4.393	-0.03563
-0.073	-0.09867	-0.16048	-4.651	-0.03569
-0.074	-0.09983	-0.16032	-4.909	-0.03578
-0.075	-0.1012	-0.16032	-5.173	-0.03587
-0.076	-0.1025	-0.16048	-5.428	-0.03597
-0.077	-0.1037	-0.16032	-5.727	-0.03597
-0.078	-0.1051	-0.16032	-6.04	-0.03603
-0.079	-0.1065	-0.16032	-6.335	-0.03618
-0.08	-0.108	-0.16032	-6.618	-0.03627
-0.081	-0.1095	-0.16032	-6.922	-0.03639
-0.082	-0.111	-0.16032	-7.273	-0.03645
-0.083	-0.1125	-0.16032	-7.583	-0.03654
-0.084	-0.114	-0.16032	-7.915	-0.03664
-0.085	-0.1156	-0.16048	-8.275	-0.03667
-0.086	-0.1174	-0.16048	-8.668	-0.03676
-0.087	-0.119	-0.16064	-9.025	-0.03688
-0.088	-0.1208	-0.16064	-9.384	-0.037
-0.089	-0.1226	-0.1608	-9.762	-0.03706
-0.09	-0.1244	-0.16096	-10.12	-0.03716
-0.091	-0.1263	-0.16112	-10.54	-0.03725
-0.092	-0.1282	-0.16112	-10.93	-0.03734
-0.093	-0.1301	-0.16144	-11.35	-0.03746
-0.094	-0.1321	-0.16144	-11.73	-0.03755
-0.095	-0.1342	-0.16176	-12.15	-0.03767
-0.096	-0.1363	-0.16192	-12.59	-0.03767
-0.097	-0.1385	-0.16224	-13.03	-0.03773
-0.098	-0.1407	-0.16256	-13.48	-0.03777
-0.099	-0.1429	-0.16272	-13.95	-0.03801
-0.1	-0.1452	-0.16304	-14.41	-0.03816
-0.101	-0.1478	-0.1632	-14.86	-0.03828
-0.102	-0.15	-0.16352	-15.34	-0.03841
-0.103	-0.1526	-0.16384	-15.79	-0.03847
-0.104	-0.1551	-0.16416	-16.28	-0.03859
-0.105	-0.1577	-0.16448	-16.75	-0.03871
-0.106	-0.1604	-0.16496	-17.29	-0.03883
-0.107	-0.1633	-0.16512	-17.83	-0.03899
-0.108	-0.166	-0.16544	-18.37	-0.03905
-0.109	-0.1688	-0.16576	-18.91	-0.03923
-0.11	-0.172	-0.16624	-19.43	-0.03935
-0.111	-0.175	-0.16672	-19.95	-0.0395
-0.112	-0.178	-0.16704	-20.47	-0.0396
-0.113	-0.1811	-0.16752	-21.01	-0.03975
-0.114	-0.1845	-0.168	-21.59	-0.03981
-0.115	-0.1877	-0.16832	-22.19	-0.03999
-0.116	-0.1911	-0.1688	-22.72	-0.04011
-0.117	-0.1945	-0.16928	-23.26	-0.04018
-0.118	-0.1981	-0.16976	-23.84	-0.04039
-0.119	-0.2019	-0.17024	-24.47	-0.04051
-0.12	-0.2056	-0.17072	-25.12	-0.04066
-0.121	-0.2094	-0.17136	-25.74	-0.04079
-0.122	-0.2133	-0.17184	-26.33	-0.04097
-0.123	-0.2172	-0.17232	-26.93	-0.04112
-0.124	-0.2214	-0.17296	-27.57	-0.04124
-0.125	-0.2257	-0.17344	-28.26	-0.04143
-0.126	-0.23	-0.17408	-28.86	-0.04161
-0.127	-0.2344	-0.17456	-29.48	-0.0417
-0.128	-0.2388	-0.17504	-30.14	-0.04188
-0.129	-0.2435	-0.17568	-30.77	-0.04204
-0.13	-0.248	-0.17632	-31.42	-0.04228
-0.131	-0.2529	-0.1768	-32.09	-0.04243
-0.132	-0.2577	-0.17744	-32.74	-0.0428
-0.133	-0.2626	-0.17808	-33.48	-0.04298
-0.134	-0.2679	-0.17872	-34.18	-0.04301
-0.135	-0.2728	-0.1792	-34.83	-0.04307
-0.136	-0.2782	-0.17984	-35.47	-0.0435
-0.137	-0.2836	-0.18064	-36.18	-0.04362
-0.138	-0.2892	-0.18112	-36.83	-0.04362
-0.139	-0.2937	-0.18176	-37.53	-0.04396
-0.14	-0.2995	-0.1824	-38.24	-0.04414
-0.141	-0.3053	-0.18288	-38.98	-0.04448
-0.142	-0.3114	-0.18336	-39.65	-0.04463
-0.143	-0.3175	-0.18416	-40.33	-0.04478
-0.144	-0.3236	-0.1848	-41.1	-0.04503
-0.145	-0.3304	-0.18544	-41.78	-0.04518
-0.146	-0.3371	-0.18624	-42.7	-0.04542
-0.147	-0.3435	-0.18688	-43.44	-0.04579
-0.148	-0.3502	-0.18736	-44.14	-0.04594
-0.149	-0.3572	-0.18816	-45.28	-0.04594
-0.15	-0.3645	-0.1888	-46.42	-0.04634
-0.151	-0.3716	-0.18944	-47.65	-0.04658
-0.152	-0.3789	-0.1904	-48.45	-0.04686
-0.153	-0.3865	-0.19104	-49.21	-0.04704
-0.154	-0.3941	-0.19184	-50.07	-0.04729
-0.155	-0.4021	-0.19248	-50.87	-0.04753
-0.156	-0.4097	-0.19328	-51.73	-0.0478
-0.157	-0.4182	-0.19392	-52.99	-0.04808
-0.158	-0.4265	-0.19456	-53.85	-0.04829
-0.159	-0.4347	-0.19552	-54.53	-0.04854
-0.16	-0.4433	-0.19616	-55.39	-0.04881
-0.161	-0.4521	-0.19696	-56.19	-0.04909
-0.162	-0.4613	-0.19776	-56.93	-0.0493
-0.163	-0.4701	-0.19856	-57.76	-0.04967
-0.164	-0.4793	-0.19936	-58.43	-0.04994
-0.165	-0.4887	-0.2	-59.2	-0.05015
-0.166	-0.4985	-0.20096	-59.91	-0.05043
-0.167	-0.5083	-0.20192	-60.59	-0.05076
-0.168	-0.5183	-0.20272	-61.26	-0.05101
-0.169	-0.5284	-0.20368	-61.91	-0.05122
-0.17	-0.5385	-0.20432	-62.68	-0.05162
-0.171	-0.5491	-0.20512	-63.38	-0.05189
-0.172	-0.5598	-0.20608	-64.27	-0.05208
-0.173	-0.5708	-0.20688	-65.13	-0.05232
-0.174	-0.5821	-0.20768	-65.87	-0.05266
-0.175	-0.5934	-0.20864	-66.52	-0.05302
-0.176	-0.6047	-0.20944	-68.73	-0.05317
-0.177	-0.6163	-0.21024	-69.96	-0.05357
-0.178	-0.6279	-0.21104	-70.79	-0.05403
-0.179	-0.6398	-0.21184	-71.56	-0.05443
-0.18	-0.652	-0.21264	-72.51	-0.05464
-0.181	-0.6648	-0.21328	-73.28	-0.05494
-0.182	-0.6776	-0.21424	-73.92	-0.05531
-0.183	-0.6901	-0.21504	-74.79	-0.05555
-0.184	-0.7035	-0.21584	-75.68	-0.05589
-0.185	-0.717	-0.21664	-76.32	-0.05626
-0.186	-0.7304	-0.21744	-78.63	-0.05668
-0.187	-0.7438	-0.21824	-79.7	-0.05699
-0.188	-0.7578	-0.21936	-80.38	-0.05748
-0.189	-0.7719	-0.22	-81.61	-0.05781
-0.19	-0.7862	-0.2208	-82.19	-0.05812
-0.191	-0.8012	-0.22176	-82.75	-0.05845
-0.192	-0.8155	-0.22224	-83.24	-0.05879
-0.193	-0.8308	-0.22304	-83.91	-0.05919
-0.194	-0.846	-0.22384	-84.34	-0.05961
-0.195	-0.8616	-0.2248	-84.84	-0.06004
-0.196	-0.8772	-0.2256	-85.39	-0.06022
-0.197	-0.8933	-0.22656	-86.19	-0.06071
-0.198	-0.9092	-0.2272	-86.99	-0.06114
-0.199	-0.9257	-0.22832	-87.42	-0.06157
-0.2	-0.9428	-0.22912	-93.2	-0.06202
-0.201	-0.9598	-0.23024	-95.87	-0.06239
-0.202	-0.9769	-0.2312	-96.73	-0.06269
-0.203	-0.9943	-0.232	-97.47	-0.06306
-0.204	-1.012	-0.23328	-98.08	-0.06349
-0.205	-1.031	-0.23408	-98.97	-0.06398
-0.206	-1.048	-0.2352	-100.4	-0.0644
-0.207	-1.067	-0.23616	-101.5	-0.06477
-0.208	-1.086	-0.23744	-102.1	-0.06526
-0.209	-1.105	-0.2384	-102.8	-0.06572
-0.21	-1.125	-0.23952	-103.4	-0.06614
-0.211	-1.144	-0.24064	-104.2	-0.0666
-0.212	-1.164	-0.2416	-105.3	-0.06712
-0.213	-1.184	-0.24272	-105.7	-0.06758
-0.214	-1.205	-0.244	-106.4	-0.06791
-0.215	-1.225	-0.24528	-107.9	-0.06843
-0.216	-1.246	-0.2464	-108.7	-0.0688
-0.217	-1.268	-0.24768	-109.3	-0.06929
-0.218	-1.289	-0.24896	-110	-0.06983
-0.219	-1.311	-0.25008	-110.7	-0.07035
-0.22	-1.334	-0.25152	-111.1	-0.07093
-0.221	-1.356	-0.2528	-112.3	-0.07154
-0.222	-1.379	-0.25392	-112.4	-0.07191
-0.223	-1.402	-0.25552	-113	-0.07218
-0.224	-1.426	-0.2568	-116.6	-0.0727
-0.225	-1.45	-0.25808	-118.9	-0.07344
-0.226	-1.474	-0.25968	-120.5	-0.07402
-0.227	-1.499	-0.26096	-121.2	-0.07459
-0.228	-1.524	-0.2624	--	-0.07508
-0.229	-1.55	-0.26384	--	-0.07554
-0.23	-1.575	-0.2656	--	-0.07618
-0.231	-1.6	-0.2672	--	-0.07679
-0.232	-1.627	-0.2688	--	-0.07734
-0.233	-1.654	-0.2704	--	-0.07777
-0.234	-1.681	-0.272	--	-0.07838
-0.235	-1.709	-0.27376	--	-0.07887
-0.236	-1.737	-0.27552	--	-0.07914
-0.237	-1.765	-0.27744	--	-0.07987
-0.238	-1.794	-0.27936	--	-0.08061
-0.239	-1.823	-0.28128	--	-0.08131
-0.24	-1.853	-0.28304	--	-0.08207
-0.241	-1.883	-0.28512	--	-0.08262
-0.242	-1.914	-0.2872	--	-0.08323
-0.243	-1.945	-0.28928	--	-0.08408
-0.244	-1.976	-0.29152	--	-0.08463
-0.245	-2.007	-0.29376	--	-0.08524
-0.246	-2.039	-0.296	--	-0.08592
-0.247	-2.072	-0.29824	--	-0.08671
-0.248	-2.105	-0.30064	--	-0.08735
-0.249	-2.138	-0.3032	--	-0.08784
-0.25	-2.171	-0.30544	--	-0.08854
-0.251	-2.206	-0.308	--	-0.08921
-0.252	-2.24	-0.31072	--	-0.08991
-0.253	-2.276	-0.31328	--	-0.09074
-0.254	-2.311	-0.31584	--	-0.09147
-0.255	-2.348	-0.31872	--	-0.09202
-0.256	-2.385	-0.32128	--	-0.09272
-0.257	-2.422	-0.32416	--	-0.09348
-0.258	-2.46	-0.32704	--	-0.09431
-0.259	-2.498	-0.32992	--	-0.09513
-0.26	-2.536	-0.33296	--	-0.09571
-0.261	-2.576	-0.336	--	-0.09663
-0.262	-2.616	-0.33936	--	-0.0972
-0.263	-2.656	-0.34256	--	-0.09791
-0.264	-2.697	-0.34576	--	-0.09888
-0.265	-2.738	-0.34944	--	-0.09955
-0.266	-2.78	-0.35296	--	-0.1004
-0.267	-2.823	-0.35632	--	-0.1012
-0.268	-2.866	-0.36	--	-0.102
-0.269	-2.909	-0.36368	--	-0.1029
-0.27	-2.954	-0.36752	--	-0.1037
-0.271	-2.999	-0.37136	--	-0.1046
-0.272	-3.047	-0.3752	--	-0.1053
-0.273	-3.093	-0.3792	--	-0.106
-0.274	-3.142	-0.3832	--	-0.107
-0.275	-3.188	-0.38736	--	-0.1076
-0.276	-3.236	-0.39152	--	-0.1083
-0.277	-3.288	-0.39584	--	-0.1093
-0.278	-3.337	-0.40016	--	-0.1101
-0.279	-3.386	-0.4048	--	-0.1109
-0.28	-3.438	-0.40928	--	-0.1118
-0.281	-3.49	-0.41376	--	-0.1132
-0.282	-3.542	-0.41872	--	-0.1142
-0.283	-3.593	-0.42336	--	-0.1149
-0.284	-3.645	-0.42832	--	-0.1157
-0.285	-3.7	-0.43312	--	-0.1169
-0.286	-3.755	-0.43808	--	-0.1176
-0.287	-3.81	-0.44336	--	-0.1188
-0.288	-3.868	-0.44832	--	-0.1198
-0.289	-3.923	-0.4536	--	-0.1207
-0.29	-3.981	-0.45888	--	-0.1216
-0.291	-4.042	-0.464	--	-0.1226
-0.292	-4.1	-0.46928	--	-0.1237
-0.293	-4.161	-0.47248	--	-0.1246
-0.294	-4.219	-0.47824	--	-0.1253
-0.295	-4.283	-0.48416	--	-0.1265
-0.296	-4.344	-0.49008	--	-0.1274
-0.297	-4.408	-0.49584	--	-0.1284
-0.298	-4.472	-0.50176	--	-0.1295
-0.299	-4.536	-0.50752	--	-0.1305
-0.3	-4.603	-0.51392	--	-0.1315
-0.301	-4.671	-0.51984	--	-0.1326
-0.302	-4.735	-0.52608	--	-0.1333
-0.303	-4.805	-0.53296	--	-0.1344
-0.304	-4.875	-0.53984	--	-0.1354
-0.305	-4.945	-0.54656	--	-0.1364
-0.306	-5.018	-0.55344	--	-0.1373
-0.307	-5.089	-0.56032	--	-0.1384
-0.308	-5.159	-0.56768	--	-0.1395
-0.309	-5.235	-0.5744	--	-0.1403
-0.31	-5.308	-0.58224	--	-0.1414
-0.311	-5.382	-0.5896	--	-0.1424
-0.312	-5.461	-0.59696	--	-0.1433
-0.313	-5.54	-0.60528	--	-0.1442
-0.314	-5.62	-0.6136	--	-0.1454
-0.315	-5.699	-0.62128	--	-0.1463
-0.316	-5.781	-0.6296	--	-0.1474
-0.317	-5.864	-0.63792	--	-0.1484
-0.318	-5.946	-0.6472	--	-0.1494
-0.319	-6.028	-0.65648	--	-0.1502
-0.32	-6.114	-0.66528	--	-0.1514
-0.321	-6.199	-0.67456	--	-0.1526
-0.322	-6.288	-0.68384	--	-0.1534
-0.323	-6.376	-0.6936	--	-0.1545
-0.324	-6.462	-0.70288	--	-0.1555
-0.325	-6.556	-0.71264	--	-0.1561
-0.326	-6.645	-0.7224	--	-0.1572
-0.327	-6.73	-0.73216	--	-0.1581
-0.328	-6.822	-0.74192	--	-0.159
-0.329	-6.916	-0.75216	--	-0.1598
-0.33	-7.011	-0.76288	--	-0.1609
-0.331	-7.109	-0.7736	--	-0.1621
-0.332	-7.206	-0.78432	--	-0.1629
-0.333	-7.301	-0.79568	--	-0.164
-0.334	-7.402	-0.80688	--	-0.1651
-0.335	-7.502	-0.81808	--	-0.1661
-0.336	-7.606	-0.82928	--	-0.1665
-0.337	-7.707	-0.84096	--	-0.1679
-0.338	-7.81	-0.85232	--	-0.169
-0.339	-7.917	-0.86448	--	-0.1701
-0.34	-8.024	-0.87664	--	-0.1709
-0.341	-8.131	-0.8888	--	-0.1709
-0.342	-8.238	-0.9016	--	-0.172
-0.343	-8.35	-0.91424	--	-0.1732
-0.344	-8.466	-0.92688	--	-0.1735
-0.345	-8.582	-0.94064	--	-0.1749
-0.346	-8.704	-0.95568	--	-0.1759
-0.347	-8.817	-0.96944	--	-0.1773
-0.348	-8.933	-0.98352	--	-0.1781
-0.349	-9.052	-0.99776	--	-0.1792
-0.35	-9.174	-1.01136	--	-0.1797
-0.351	-9.293	-1.02608	--	-0.1801
-0.352	-9.418	-1.04016	--	-0.1807
-0.353	-9.534	-1.05536	--	-0.1826
-0.354	-9.656	-1.07056	--	-0.1831
-0.355	-9.785	-1.08512	--	-0.1844
-0.356	-9.91	-1.1008	--	-0.1852
-0.357	-10.03	-1.1168	--	-0.1858
-0.358	-10.16	-1.13344	--	-0.1865
-0.359	-10.29	-1.14912	--	-0.1875
-0.36	-10.43	-1.16576	--	-0.189
-0.361	-10.57	-1.18272	--	-0.1898
-0.362	-10.71	-1.19936	--	-0.1905
-0.363	-10.85	-1.21648	--	-0.1912
-0.364	-10.99	-1.23408	--	-0.1929
-0.365	-11.13	-1.25168	--	-0.1938
-0.366	-11.27	-1.27024	--	-0.1942
-0.367	-11.41	-1.28816	--	-0.1949
-0.368	-11.56	-1.30672	--	-0.1962
-0.369	-11.7	-1.32528	--	-0.1971
-0.37	-11.85	-1.34384	--	-0.198
-0.371	-12	-1.3624	--	-0.1989
-0.372	-12.15	-1.38192	--	-0.1995
-0.373	-12.31	-1.40096	--	-0.2012
-0.374	-12.46	-1.42144	--	-0.2025
-0.375	-12.61	-1.4416	--	-0.2034
-0.376	-12.77	-1.46112	--	-0.2042
-0.377	-12.93	-1.48304	--	-0.2051
-0.378	-13.09	-1.504	--	-0.2066
-0.379	-13.26	-1.52544	--	-0.2077
-0.38	-13.43	-1.54704	--	-0.2077
-0.381	-13.59	-1.56848	--	-0.2092
-0.382	-13.76	-1.5904	--	-0.2101
-0.383	-13.92	-1.6128	--	-0.2107
-0.384	-14.1	-1.6352	--	-0.2118
-0.385	-14.26	-1.6576	--	-0.2129
-0.386	-14.43	-1.6816	--	-0.214
-0.387	-14.6	-1.7056	--	-0.2147
-0.388	-14.77	-1.728	--	-0.2157
-0.389	-14.95	-1.7536	--	-0.2169
-0.39	-15.13	-1.7776	--	-0.218
-0.391	-15.31	-1.8032	--	-0.219
-0.392	-15.5	-1.8272	--	-0.2205
-0.393	-15.68	-1.8544	--	-0.222
-0.394	-15.86	-1.8784	--	-0.2222
-0.395	-16.04	-1.9056	--	-0.2235
-0.396	-16.24	-1.9328	--	-0.2247
-0.397	-16.42	-1.9584	--	-0.2259
-0.398	-16.61	-1.984	--	-0.227
-0.399	-16.8	-2.0128	--	-0.2282
-0.4	-16.99	-2.04	--	-0.2293
-0.401	-17.19	-2.0688	--	-0.2302
-0.402	-17.38	-2.096	--	-0.2309
-0.403	-17.57	-2.1264	--	-0.2321
-0.404	-17.78	-2.1552	--	-0.2337
-0.405	-17.98	-2.184	--	-0.2345
-0.406	-18.19	-2.2144	--	-0.2366
-0.407	-18.55	-2.2464	--	-0.2381
-0.408	-18.77	-2.2768	--	-0.239
-0.409	-18.98	-2.3088	--	-0.2407
-0.41	-19.19	-2.3408	--	-0.2417
-0.411	-19.4	-2.3728	--	-0.2425
-0.412	-19.61	-2.4064	--	-0.2436
-0.413	-19.83	-2.4384	--	-0.2449
-0.414	-20.03	-2.472	--	-0.2459
-0.415	-20.26	-2.5072	--	-0.2466
-0.416	-20.5	-2.544	--	-0.2473
-0.417	-20.73	-2.5792	--	-0.2492
-0.418	-20.96	-2.6144	--	-0.2513
-0.419	-21.2	-2.6512	--	-0.2527
-0.42	-21.42	-2.6896	--	-0.2541
-0.421	-21.65	-2.7264	--	-0.2544
-0.422	-21.89	-2.7648	--	-0.2572
-0.423	-22.12	-2.8032	--	-0.2579
-0.424	-22.36	-2.8416	--	-0.26
-0.425	-22.6	-2.8816	--	-0.2611
-0.426	-22.83	-2.9216	--	-0.2628
-0.427	-23.07	-2.9616	--	-0.2644
-0.428	-23.31	-3.0032	--	-0.266
-0.429	-23.53	-3.0448	--	-0.2674
-0.43	-23.84	-3.0864	--	-0.2691
-0.431	-24.18	-3.1296	--	-0.27
-0.432	-24.41	-3.1728	--	-0.2711
-0.433	-24.65	-3.2176	--	-0.2731
-0.434	-24.92	-3.2624	--	-0.2746
-0.435	-25.15	-3.3072	--	-0.2763
-0.436	-25.4	-3.3536	--	-0.2768
-0.437	-25.68	-3.4	--	-0.2792
-0.438	-25.98	-3.448	--	-0.281
-0.439	-26.25	-3.4944	--	-0.2829
-0.44	-26.51	-3.544	--	-0.2845
-0.441	-26.75	-3.5936	--	-0.2861
-0.442	-27.04	-3.6416	--	-0.2875
-0.443	-27.31	-3.6928	--	-0.2888
-0.444	-27.58	-3.744	--	-0.2908
-0.445	-27.94	-3.7968	--	-0.2926
-0.446	-28.23	-3.8496	--	-0.2946
-0.447	-28.51	-3.9024	--	-0.297
-0.448	-28.79	-3.9568	--	-0.2985
-0.449	-29.08	-4.0128	--	-0.3003
-0.45	-29.34	-4.0688	--	-0.3005
-0.451	-29.62	-4.1264	--	-0.3032
-0.452	-29.96	-4.184	--	-0.3047
-0.453	-30.17	-4.24	--	-0.3069
-0.454	-30.47	-4.2992	--	-0.3087
-0.455	-30.75	-4.3584	--	-0.3108
-0.456	-31.05	-4.4192	--	-0.3133
-0.457	-31.36	-4.4816	--	-0.3148
-0.458	-31.63	-4.5424	--	-0.3169
-0.459	-31.88	-4.6064	--	-0.3194
-0.46	-32.24	-4.672	--	-0.3209
-0.461	-32.61	-4.7392	--	-0.323
-0.462	-32.88	-4.8032	--	-0.3252
-0.463	-33.19	-4.88	--	-0.3276
-0.464	-33.49	-4.9488	--	-0.3301
-0.465	-33.8	-5.0128	--	-0.3319
-0.466	-34.26	-5.08	--	-0.3337
-0.467	-34.59	-5.1536	--	-0.3355
-0.468	-34.84	-5.2224	--	-0.3374
-0.469	-35.14	-5.296	--	-0.3398
-0.47	-35.45	-5.368	--	-0.342
-0.471	-35.72	-5.4416	--	-0.3447
-0.472	-36.24	-5.52	--	-0.3468
-0.473	-36.61	-5.5984	--	-0.349
-0.474	-37	-5.6768	--	-0.3514
-0.475	-37.34	-5.7552	--	-0.3529
-0.476	-37.64	-5.832	--	-0.3563
-0.477	-37.92	-5.9104	--	-0.3593
-0.478	-38.22	-5.9936	--	-0.3612
-0.479	-38.59	-6.0768	--	-0.3636
-0.48	-39.05	-6.16	--	-0.3667
-0.481	-39.41	-6.248	--	-0.3691
-0.482	-39.78	-6.3312	--	-0.3725
-0.483	-40.05	-6.4176	--	-0.3746
-0.484	-40.39	-6.5056	--	-0.3773
-0.485	-40.79	-6.5984	--	-0.3798
-0.486	-41.88	-6.6864	--	-0.3825
-0.487	-42.49	-6.7792	--	-0.3853
-0.488	-43.26	-6.872	--	-0.3874
-0.489	-43.75	-6.9648	--	-0.3911
-0.49	-44.08	-7.0624	--	-0.3941
-0.491	-44.42	-7.1504	--	-0.3966
-0.492	-44.78	-7.248	--	-0.399
-0.493	-45.12	-7.3456	--	-0.4024
-0.494	-45.55	-7.4432	--	-0.4054
-0.495	-45.85	-7.5456	--	-0.4082
-0.496	-46.19	-7.648	--	-0.4109
-0.497	-46.58	-7.752	--	-0.4143
-0.498	-47.29	-7.8544	--	-0.4176
-0.499	-47.59	-7.9616	--	-0.421
-0.5	-47.93	-8.0688	--	-0.4243
-0.501	-48.23	-8.176	--	-0.4268
-0.502	-48.78	-8.288	--	-0.4292
-0.503	-49.33	-8.3952	--	-0.432
-0.504	-49.6	-8.5072	--	-0.4353
-0.505	-49.91	-8.6256	--	-0.439
-0.506	-50.4	-8.7376	--	-0.443
-0.507	-50.76	-8.8592	--	-0.446
-0.508	-51.19	-8.976	--	-0.4494
-0.509	-51.47	-9.0944	--	-0.4533
-0.51	-51.8	-9.216	--	-0.457
-0.511	-52.35	-9.3376	--	-0.46
-0.512	-52.66	-9.4656	--	-0.4652
-0.513	-52.93	-9.5872	--	-0.4689
-0.514	-53.39	-9.7136	--	-0.4719
-0.515	-53.78	-9.84	--	-0.4756
-0.516	-54.24	-9.968	--	-0.4783
-0.517	-54.64	-10.0992	--	-0.4823
-0.518	-54.94	-10.232	--	-0.4863
-0.519	-55.31	-10.368	--	-0.4893
-0.52	-55.68	-10.504	--	-0.4939
-0.521	-56.1	-10.6416	--	-0.4985
-0.522	-56.81	-10.7824	--	-0.5025
-0.523	-57.48	-10.9296	--	-0.5073
-0.524	-59.49	-11.0704	--	-0.511
-0.525	-60.74	-11.2128	--	-0.514
-0.526	-61.14	-11.3584	--	-0.5192
-0.527	-61.63	-11.5056	--	-0.5229
-0.528	-62.02	-11.6576	--	-0.5269
-0.529	-62.45	-11.808	--	-0.5317
-0.53	-63.06	-11.96	--	-0.5363
-0.531	-63.37	-12.1152	--	-0.54
-0.532	-63.82	-12.2672	--	-0.5449
-0.533	-64.56	-12.424	--	-0.5494
-0.534	-65.17	-12.584	--	-0.5543
-0.535	-65.75	-12.7456	--	-0.558
-0.536	-66.2	-12.9072	--	-0.5632
-0.537	-66.54	-13.072	--	-0.5681
-0.538	-67.21	-13.2384	--	-0.5726
-0.539	-67.61	-13.4048	--	-0.5778
-0.54	-67.91	-13.576	--	-0.583
-0.541	-68.25	-13.752	--	-0.5879
-0.542	-69.25	-13.9216	--	-0.5925
-0.543	-69.59	-14.0976	--	-0.5967
-0.544	-70.48	-14.2784	--	-0.6019
-0.545	-71.54	-14.4496	--	-0.6068
-0.546	-71.97	-14.6304	--	-0.6126
-0.547	-72.55	-14.8208	--	-0.6184
-0.548	-73.16	-15.0016	--	-0.6239
-0.549	-73.59	-15.1872	--	-0.6297
-0.55	-74.08	-15.3776	--	-0.6352
-0.551	-74.47	-15.5632	--	-0.641
-0.552	-74.93	-15.7536	--	-0.6465
-0.553	-75.39	-15.9488	--	-0.6517
-0.554	-75.75	-16.144	--	-0.6578
-0.555	-76.21	-16.336	--	-0.6639
-0.556	-77.37	-16.528	--	-0.6684
-0.557	-78.47	-16.736	--	-0.6749
-0.558	-78.78	-16.928	--	-0.681
-0.559	-79.29	-17.136	--	-0.6874
-0.56	-79.97	-17.344	--	-0.6938
-0.561	-80.45	-17.552	--	-0.7005
-0.562	-80.76	-17.76	--	-0.7078
-0.563	-81.19	-17.968	--	-0.7136
-0.564	-81.58	-18.176	--	-0.7206
-0.565	-81.86	-18.384	--	-0.7264
-0.566	-82.16	-18.592	--	-0.7337
-0.567	-82.62	-18.816	--	-0.7408
-0.568	-86.16	-19.04	--	-0.7472
-0.569	-86.8	-19.264	--	-0.7545
-0.57	-87.35	-19.488	--	-0.7618
-0.571	-87.9	-19.696	--	-0.7688
-0.572	-88.23	-19.92	--	-0.7755
-0.573	-88.81	-20.144	--	-0.7832
-0.574	-89	-20.368	--	-0.7902
-0.575	-90.98	-20.592	--	-0.7972
-0.576	-91.38	-20.832	--	-0.8058
-0.577	-92.08	-21.056	--	-0.814
-0.578	-93.15	-21.296	--	-0.8216
-0.579	-93.88	-21.536	--	-0.8299
-0.58	-94.46	-21.76	--	-0.8381
-0.581	-95.01	-21.984	--	-0.846
-0.582	-95.56	-22.224	--	-0.8552
-0.583	-96.23	-22.448	--	-0.8637
-0.584	-97.42	-22.688	--	-0.8723
-0.585	-98.24	-22.912	--	-0.8805
-0.586	-98.88	-23.152	--	-0.8894
-0.587	-100.8	-23.392	--	-0.8982
-0.588	-101.1	-23.632	--	-0.9071
-0.589	-101.6	-23.888	--	-0.9165
-0.59	-102.3	-24.128	--	-0.9263
-0.591	-102.5	-24.368	--	-0.9354
-0.592	-103.2	-24.624	--	-0.9449
-0.593	-103.4	-24.88	--	-0.9544
-0.594	-103.6	-25.168	--	-0.9632
-0.595	-103.7	-25.424	--	-0.9742
-0.596	-105.7	-25.68	--	-0.984
-0.597	-106	-25.936	--	-0.994
-0.598	-107.8	-26.176	--	-1.005
-0.599	-109	-26.432	--	-1.014
-0.6	--	-26.672	--	-1.026
-0.601	--	-26.912	--	-1.037
-0.602	--	-27.216	--	-1.049
-0.603	--	-27.488	--	-1.059
-0.604	--	-27.744	--	-1.071
-0.605	--	-28	--	-1.083
-0.606	--	-28.256	--	-1.094
-0.607	--	-28.512	--	-1.106
-0.608	--	-28.784	--	-1.118
-0.609	--	-29.088	--	-1.13
-0.61	--	-29.344	--	-1.142
-0.611	--	-29.616	--	-1.155
-0.612	--	-29.888	--	-1.167
-0.613	--	-30.176	--	-1.18
-0.614	--	-30.448	--	-1.194
-0.615	--	-30.704	--	-1.208
-0.616	--	-30.992	--	-1.222
-0.617	--	-31.264	--	-1.236
-0.618	--	-31.52	--	-1.249
-0.619	--	-31.792	--	-1.263
-0.62	--	-32.064	--	-1.277
-0.621	--	-32.304	--	-1.292
-0.622	--	-32.576	--	-1.307
-0.623	--	-32.896	--	-1.323
-0.624	--	-33.152	--	-1.338
-0.625	--	-33.456	--	-1.353
-0.626	--	-33.712	--	-1.368
-0.627	--	-33.968	--	-1.385
-0.628	--	-34.24	--	-1.399
-0.629	--	-34.512	--	-1.416
-0.63	--	-34.8	--	-1.433
-0.631	--	-35.104	--	-1.45
-0.632	--	-35.408	--	-1.468
-0.633	--	-35.696	--	-1.486
-0.634	--	-35.968	--	-1.504
-0.635	--	-36.24	--	-1.522
-0.636	--	-36.544	--	-1.54
-0.637	--	-36.832	--	-1.559
-0.638	--	-37.088	--	-1.577
-0.639	--	-37.344	--	-1.596
-0.64	--	-37.648	--	-1.616
-0.641	--	-38.064	--	-1.635
-0.642	--	-38.544	--	-1.656
-0.643	--	-38.816	--	-1.677
-0.644	--	-39.184	--	-1.696
-0.645	--	-39.472	--	-1.718
-0.646	--	-39.76	--	-1.739
-0.647	--	-40.048	--	-1.761
-0.648	--	-40.32	--	-1.782
-0.649	--	-40.608	--	-1.804
-0.65	--	-40.864	--	-1.827
-0.651	--	-41.152	--	-1.85
-0.652	--	-41.456	--	-1.873
-0.653	--	-41.728	--	-1.897
-0.654	--	-42.064	--	-1.921
-0.655	--	-42.336	--	-1.945
-0.656	--	-42.608	--	-1.97
-0.657	--	-42.88	--	-1.994
-0.658	--	-43.248	--	-2.02
-0.659	--	-43.664	--	-2.047
-0.66	--	-44	--	-2.073
-0.661	--	-44.464	--	-2.1
-0.662	--	-44.752	--	-2.126
-0.663	--	-45.04	--	-2.154
-0.664	--	-45.376	--	-2.182
-0.665	--	-45.872	--	-2.21
-0.666	--	-46.16	--	-2.239
-0.667	--	-46.416	--	-2.268
-0.668	--	-46.736	--	-2.297
-0.669	--	-47.024	--	-2.327
-0.67	--	-47.296	--	-2.357
-0.671	--	-48.032	--	-2.387
-0.672	--	-48.944	--	-2.419
-0.673	--	-49.248	--	-2.451
-0.674	--	-49.488	--	-2.483
-0.675	--	-49.824	--	-2.515
-0.676	--	-50.464	--	-2.547
-0.677	--	-50.8	--	-2.579
-0.678	--	-51.392	--	-2.613
-0.679	--	-51.84	--	-2.648
-0.68	--	-52.128	--	-2.684
-0.681	--	-52.464	--	-2.719
-0.682	--	-52.752	--	-2.755
-0.683	--	-53.008	--	-2.791
-0.684	--	-53.344	--	-2.829
-0.685	--	-53.632	--	-2.866
-0.686	--	-53.936	--	-2.904
-0.687	--	-54.272	--	-2.944
-0.688	--	-54.56	--	-2.984
-0.689	--	-55.056	--	-3.026
-0.69	--	-55.344	--	-3.069
-0.691	--	-55.696	--	-3.108
-0.692	--	-55.984	--	-3.151
-0.693	--	-56.272	--	-3.194
-0.694	--	-56.56	--	-3.236
-0.695	--	-56.864	--	-3.282
-0.696	--	-57.2	--	-3.325
-0.697	--	-57.44	--	-3.371
-0.698	--	-57.744	--	-3.42
-0.699	--	-58.08	--	-3.465
-0.7	--	-58.464	--	-3.514
-0.701	--	-58.672	--	-3.563
-0.702	--	-59.056	--	-3.612
-0.703	--	-59.392	--	-3.664
-0.704	--	-59.744	--	-3.716
-0.705	--	-60.624	--	-3.767
-0.706	--	-60.816	--	-3.819
-0.707	--	-61.104	--	-3.874
-0.708	--	-61.296	--	-3.929
-0.709	--	-61.648	--	-3.984
-0.71	--	-62.224	--	-4.039
-0.711	--	-64.032	--	-4.097
-0.712	--	-64.48	--	-4.158
-0.713	--	-65.36	--	-4.216
-0.714	--	-65.744	--	-4.277
-0.715	--	-65.936	--	-4.338
-0.716	--	-66.24	--	-4.402
-0.717	--	-66.48	--	-4.466
-0.718	--	-66.72	--	-4.533
-0.719	--	-67.008	--	-4.6
--	--	-67.216	--	--
--	--	-67.456	--	--
--	--	-67.84	--	--
--	--	-68.48	--	--
--	--	-68.672	--	--
--	--	-69.072	--	--
--	--	-69.792	--	--
--	--	-70.096	--	--
--	--	-70.72	--	--
--	--	-70.976	--	--
--	--	-71.216	--	--
--	--	-71.456	--	--
--	--	-71.744	--	--
--	--	-71.904	--	--
--	--	-72.144	--	--
--	--	-72.384	--	--
--	--	-72.928	--	--
--	--	-73.312	--	--
--	--	-73.904	--	--
--	--	-74.192	--	--
--	--	-74.576	--	--
--	--	-74.928	--	--
--	--	-75.312	--	--
--	--	-75.76	--	--
--	--	-76.096	--	--
--	--		--	--
--	--		--	--
--	--		--	--
--	--		--	--
--	--		--	--
