# Supplementary material for: Free MoS2 Nanoflowers Grown on Graphene by Microwave-Assisted Synthesis as Highly Efficient Non-Noble-Metal Electrocatalysts for the Hydrogen Evolution Reaction
Source: PLoS One. 2016 Aug 24;11(8):e0161374. doi: 10.1371/journal.pone.0161374 (PMC4996486; doi:10.1371/journal.pone.0161374)
Supplement: S2 File — (XLS) [file pone.0161374.s002.xls]

## Sheet: Sheet1
Current	Potential	Current	Potential	Current	Potential
X1	Y1	X2	Y2	X3	Y3
MoS2 NFs/rGO	MoS2 NFs/rGO	MoS2 NFs	MoS2 NFs	Pt/C	Pt/C
0.248	0.15	0.3416	0.18	1.01	0.05
0.2529	0.151	0.3459	0.181	1.054	0.051
0.2577	0.152	0.3502	0.182	1.113	0.052
0.2626	0.153	0.3548	0.183	1.181	0.053
0.2679	0.154	0.359	0.184	1.251	0.054
0.2728	0.155	0.3639	0.185	1.329	0.055
0.2782	0.156	0.3685	0.186	1.415	0.056
0.2836	0.157	0.3731	0.187	1.515	0.057
0.2892	0.158	0.3783	0.188	1.633	0.058
0.2937	0.159	0.3835	0.189	1.765	0.059
0.2995	0.16	0.3883	0.19	1.918	0.06
0.3053	0.161	0.3935	0.191	2.061	0.061
0.3114	0.162	0.3987	0.192	2.24	0.062
0.3175	0.163	0.4045	0.193	2.426	0.063
0.3236	0.164	0.4103	0.194	2.613	0.064
0.3304	0.165	0.4158	0.195	2.816	0.065
0.3371	0.166	0.4216	0.196	3.046	0.066
0.3435	0.167	0.4274	0.197	3.259	0.067
0.3502	0.168	0.4335	0.198	3.461	0.068
0.3572	0.169	0.4393	0.199	3.692	0.069
0.3645	0.17	0.4454	0.2	3.904	0.07
0.3716	0.171	0.4515	0.201	4.135	0.071
0.3789	0.172	0.4576	0.202	4.393	0.072
0.3865	0.173	0.4637	0.203	4.651	0.073
0.3941	0.174	0.4701	0.204	4.909	0.074
0.4021	0.175	0.4768	0.205	5.173	0.075
0.4097	0.176	0.4835	0.206	5.428	0.076
0.4182	0.177	0.4902	0.207	5.727	0.077
0.4265	0.178	0.4973	0.208	6.04	0.078
0.4347	0.179	0.5043	0.209	6.335	0.079
0.4433	0.18	0.5113	0.21	6.618	0.08
0.4521	0.181
0.4613	0.182
0.4701	0.183
0.4793	0.184
0.4887	0.185
0.4985	0.186
0.5083	0.187
0.5183	0.188
0.5284	0.189
0.5385	0.19
